# Supplementary material for: Seven New Alkaloids Isolated from Marine Flavobacterium Tenacibaculum discolor sv11
Source: Mar Drugs. 2022 Sep 30;20(10):620. doi: 10.3390/md20100620 (PMC9605681; doi:10.3390/md20100620)
Supplement: Supplementary file 1 [file marinedrugs-20-00620-s001.zip]

Archive with 1 entries (1 files):
- marinedrugs-1925976-supplementary.pdf
